# Supplementary material for: TGF-β signaling and tumor microenvironment dynamics in bladder cancer progression post-BCG therapy: a longitudinal single-nucleus RNA-seq study
Source: BMC Cancer. 2025 Nov 10;25:1735. doi: 10.1186/s12885-025-15079-8 (PMC12599029; doi:10.1186/s12885-025-15079-8)
Supplement: Supplementary file 2 — Supplementary Material: Table S1. [file 12885_2025_15079_MOESM2_ESM.xlsx]

## Sheet: Cell_count (2000)
	Suppelement Table S1. Filter parameters using CellRanger from 14 speciemens and the result of the number of cells, genes per sample
	Patient ID		Filtered cell	Median no. genes per cell	Median no. UMIs per cell
	P-1		6186	1755	2550
	P-2		3776	1536	2515
	P-2(BCG)		3302	1138	1628
	P-2(Progression)		983	1273	1988
	P-3		6522	3222	7180
	P-4		6901	2846	5598
	P-5		6601	3107	5865
	P-6		3813	1895	2905
	P-6(Cancer Free)		2459	926	1153
	P-7		8628	3061	6690
	P-8		5471	3237	6570
	P-8(Progression)		3225	1203	1661
	P-9		10703	2201	3568
	P-9(Progression)		5409	4084	9049
